# Supplementary material for: How do specialist surgeons treat the atrophic tooth gap? A vignette-based study among maxillofacial and oral surgeons
Source: BMC Oral Health. 2021 Jul 3;21:331. doi: 10.1186/s12903-021-01688-9 (PMC8254999; doi:10.1186/s12903-021-01688-9)
Supplement: Supplementary file 3 — Additional file 3: S2. Table with raw data. [file 12903_2021_1688_MOESM3_ESM.xlsx]

## Sheet: Table statistics
Raw data	maxillofacial surgeon (1), oral surgeon (0)	Vignette1 age: 52years=1, 76years=0	Vignette1 endocarditis prophylaxis: no=1, yes=0	Vignette1 combination:age and endocarditis prophylaxis	Vignette1 bone split	Vignette1 bone block	Vignette1 bone substitute material	Vignette1 resection	Vignette1 no therapy	Vignette 2 Fosamax medication: no=1, yes=0	Vignette 2 anxoius: no=1, yes=0	Vignette2 combination: Fosamax medication and anxious	Vignette2 bone split	Vignette2 bone block	Vignette2 bone substitute material	Vignette2 resection	Vignette2 no therapy
Legend for:	1	1	0	2	0	0	0	0	0	1	0	2	2	0	2	2	0
bone split	0	1	0	2			1		0	1	1	1	0	0	1	2	0
bone block	1	1	0	2	0	0	0	0	0	0	0	4	0	1	0	1	0
bone substitute material	1	0	1	3					1	0	0	4					0
resection	0	1	1	1	1	0	0	0	0	0	1	3	2	2	2	2	2
no therapy	0	1	0	2	0	0	1	0	0	1	0	2	1	2	2	0	0
	1	0	1	3	0	0	0	0	1	0	1	3	0	0	0	0	1
0=by no means	0	1	1	1	0	0	1	0	0	1	1	1	0	1	1	0	0
1=yes, this option represents the therapy of my choice	0	0	0	4					1	1	1	1	0	2	1	2	0
2=possibly	0	1	1	1	0	0	0	0	0	1	0	2	0	0	2	0	0
	1	0	0	4	0	0	0	0	0	1	1	1	1	0	2	2	0
	0	0	1	3	1	1	0	0	0	1	0	2	1	1	0	1	0
	0	1	1	1	0	0	0	0	1	1	0	2	0	2	2	0	2
	0	1	0	2	0	0	0	0	0	1	0	2	0	2	2	2	0
	0	0	0	4	1	0	1	0	0	0	1	3
	0	1	1	1	1	0	1	0	0	0	1	3	1	2	1	0	0
	1	0	0	4	0	0	0	0	0	0	0	4	0	2	2	2	2
	0	1	0	2	0	1	1	0	0	0	0	4	0	0	0	0	1
	0	1	0	2	1	0	0	0	0	1	1	1	1	0	0	0	0
	0	1	1	1	0	0	1	0	0	1	1	1	2	0	1	0	0
	1	0	1	3			1		0	0	0	4	0	0	2	0	2
	1	1	1	1		1			0	1	1	1	0	1	0	0	0
	0	1	0	2	0	0	0	0	1	0	0	4	0	0	0	0	1
	1	1	0	2	0	0	0	0	0	0	1	3	0	0	0	2	2
	0	1	1	1			0	0	0	1	1	1	0	0	2	2	0
	1	0	0	4	0	0	0	0	0	1	1	1	0	2	2	0	2
	0	1	0	2	0	0	0	1	0	0	1	3	0	0	0	0	1
	0	0	0	4	0		0	0		1	1	1	1	0	0	0	0
	0	1	1	1	0	0	1	0	0	0	1	3	2	2		0	2
	1	1	1	1	0	0	1	1	0	1	0	2	1	1	1	1	0
	1	0	0	4	0	0	1	0	0	1	0	2	2	0	2	0	2
	1	0	0	4	0	0	0	1	0	1	0	2	0	0	2	1	0
	1	1	1	1	0	0	1	0	0	0	1	3	0	0	1	0	0
	1	1	0	2	0	0	1	0	0	1	0	2	2	0	2	1	0
	0	1	0	2	0	0	1	0	0	1	0	2	2	1	2	0	0
	0	1	0	2	0	0	1	0	0	0	0	4	2	1	2	0	0
	0	1	0	2	0	0	0	0	0	1	0	2	2	1	0	0	0
	1	0	1	3	0	0	1	0	0	0	0	4	0	0	0	1	0
	1	0	0	4	0	0	0	0	0	1	1	1	2	0	0	2	2
	1	1	1	1	1	0	1	0	0	1	1	1	1	0	1	0	0
	1	1	0	2	0	1	0	0	0	0	1	3	0	0	0	0	1
	1	1	0	2	0	0	1	0	0	1	0	2	2	1	1	0	0
	1	0	1	3	0	0		0	0	1	1	1	0	1	2	0	0
	1	1	1	1	0	0	0	0	0	0	1	3	2	0	0	2	2
	0	0	1	3	0	1	0	0	0	0	0	4	0	2	0	0	2
	0	0	0	4	0	0	1	0	0	1	1	1	0	0	1	2	0
	1	1	0	2	0	0	0	0	0	1	0	2	2	2	2	2	2
	1	1	1	1	0	0	0	0	1	1	1	1	2	0	0	1	0
	0	0	0	4	1	0	0	0	0	1	0	2	2	1	2	0	0
	0	1	1	1	0	0	1	0	0	0	1	3	2	0	1	0	0
	0	0	1	3	0	0	1	0	0	0	0	4	2	0	1	0	0
	1	1	0	2		0	0	1	0	1	0	2	1	2	2	2	0
	0	1	1	1	0	0	1	1	0	1	1	1	1	1	1	1	0
	0	1	1	1	0	0		1	0	1	1	1	2	0	2	1	0
	0	1	1	1	1	0	1	0	0	0	0	4	2	0	1	2	0
	0	0	0	4	0	0	0	0	0	0	1	3	2	0	1	1	0
	0	0	1	3	0	0	1	0	0	1	0	2	2	2	2	0	2
	1	0	0	4	0	0	0			1	0	2	1	0	2	2	0
	0	0	1	3			1		0	0	1	3	0	0	0	0	1
	0	1	0	2	0	0	0	1	0	1	1	1	0	0	2	1	0
	0	0	0	4	0	0	0	0	1	1	0	2	2	2	2	1	2
	0	1	1	1		0	0	0	0	1	1	1	2	0	0	2	2
	1	1	0	2	0	0	0	0	0	1	1	1	2	0	0	2	2
	0	1	0	2	0		0		0	1	0	2	0	0	1	0	0
	0	0	0	4	0	0	0		0	0	0	4		0	0	0	0
	0	0	0	4	0	0	0	0	1	0	1	3	0	0	0	0	1
	0	1	0	2	0	0	0	0	0	1	1	1	1	2	2	0	0
	0	0	1	3	1	0	1	0	0	0	1	3	0	0	0	0	1
	1	1	1	1	0	0	1	0	0	0	1	3	2	2	2	0	2
	0	1	1	1	0	1	0	0	0	0	0	4	0	1	0	2	0
	1	1	1	1	0	1	0	0	0	1	0	2	0	1	0	0	0
	0	0	1	3	0	0	0	0	1	1	1	1	0	1	0	0	0
	1	0	1	3	0	0	0	0	0	1	0	2	0	0	0	0	0
	0	1	0	2	0	0	0	0	0	0	0	4	0	0	0	2	2
	0	0	0	4	0	0	0	0	1	0	0	4	0	0	0	0	1
	1	1	0	2	0	0	0	0	0	0	1	3	0	2	2	2	0
	1	0	1	3			1		0	0	1	3	1	0	0	0	0
	0	1	1	1	0	0	0	1	0	0	1	3	1	0	1	2	0
	1	1	1	1	1	0	1	0	0	1	1	1	1	2	1	2	0
	1	0	0	4	0	0	1	0	0	0	1	3	2	1	2	0	0
	0	1	0	2	1	0	0	0	0	0	1	3	2	0	1	2	0
	0	0	0	4	1		1		0	0	1	3	1	0	1	0	0
	1	1	1	1		1			0	1	1	1	0	1	0	0	0
	0	1	1	1	0	0	0	0	1	1	1	1	2	0	1	1	0
	1	1	1	1	0	0	1	0	0	1	0	2	0	2	1	0	0
	0	0	1	3	0	0	0	0		1	0	2	2	2	1	0	0
	0	1	0	2	0	0	0	0	0	0	0	4	0	0	0	0	1
	0	1	0	2	0	0	0	0		1	0	2	1	0	2	1	0
	1	1	0	2	1	0	0	0	0	1	1	1	2	2	0	1	0
	0	0	0	4	0		0	0		1	1	1	2	1	1	2	0
	1	0	1	3	0	1	1	0	0	0	0	4	0	0	0	0	0
	0	1	0	2	0	1	0	0	0	0	0	4	2	2	0	0	2
	0	1	1	1	0	0	1	0	0	1	0	2	0	0	1	1	0
	1	1	1	1	0	1	1	0	0	0	1	3	0	0	0	0	1
	1	0	0	4	1	0	0	0	0	1	1	1	1	2	2	0	0
	1	1	0	2	1		1		0	1	0	2	1	0	1	0	0
	1	0	1	3	0	0	1	0	0	1	0	2	2	2	1	2	0
	1	1	0	2	0	0	1	0	0	0	0	4	0	0	0	0	1
	1	0	1	3	1	0	0	0	0	1	0	2	1	2	2	0	0
	0	1	0	2		0	0	0	0	0	0	4	0	0	0	0	1
	0	1	0	2	0	0	0	0	1	1	0	2	1	1	0	0	0
	1	0	1	3	0	0	0	0	1	1	0	2	2	0	2	2	2
	1	1	0	2	0	0	0	1	0	1	1	1	2	2	2	1	0
	0	1	0	2	0	0	1	0	0	0	0	4	0	0	2	0	0
	0	0	0	4	0	0	0	0	1	1	0	2	1	0	0	0	0
	0	1	1	1	1	0	0	0	0	1	1	1	1	2	2	0	0
	0	0	0	4	0	0	1	0	0	1	0	2	0	1	0	0	2
	0	1	0	2	0	0	1	0	0	0	0	4	0	1	0	0	0
	0	0	0	4	0	0	0	0	1	1	0	2	2	2	1	0	0
	0	0	1	3	1	0	1	0	0	0	1	3	0	0	0	0	2
	1	0	1	3	1	0	0	0	0	1	1	1	1	2	0	0	0
	0	1	0	2	0	0	1	0	0	1	1	1	1	2	2	0	0
	1	0	0	4	0	0	0	0	0	1	1	1	2	2	2	2	0
	0	0	1	3	0	0	0	0	0	0	1	3	0	0	2	2	0
	0	0	0	4	0	0	1	0	0	0	1	3	0	0	0	0	2
	1	0	0	4	0	0	0	0	0	0	0	4	0	2	0	2	0
	0	1	1	1	0	0	1	0	0	1	0	2
